# Supplementary material for: Is Breast Cancer Risk Associated with Menopausal Hormone Therapy Modified by Current or Early Adulthood BMI or Age of First Pregnancy?
Source: Cancers (Basel). 2021 May 31;13(11):2710. doi: 10.3390/cancers13112710 (PMC8199436; doi:10.3390/cancers13112710)
Supplement: Supplementary file 1 [file cancers-13-02710-s001.zip]

Archive with 4 entries (4 files):
- Table_S1.pdf
- Table_S2.pdf
- Table_S3.pdf
- Table_S4.pdf
